# Supplementary material for: Adapting High Impact Practices in Family Planning During the COVID-19 Pandemic: Experiences From Kenya, Nigeria, and Zimbabwe
Source: Glob Health Sci Pract. 2022 Aug 30;10(4):e2200064. doi: 10.9745/GHSP-D-22-00064 (PMC9426984; doi:10.9745/GHSP-D-22-00064)
Supplement: GHSP-D-22-00064-supplement.xlsx [file GHSP-D-22-00064-supplement.xlsx]

## Sheet: Instructions
Supplement to: Malkin M, Mickler AK, Ajibade TO. Adapting High Impact Practices in Family Planning during the COVID-19 pandemic: experiences from Kenya, Nigeria, and Zimbabwe. Glob Health Sci Pract. 2022;10(4):e2200064. https://doi.org/10.9745/GHSP-D-22-00064
	Research for Scalable Solutions (R4S) Project (www.research4scalablesolutions.com)
	INSTRUCTIONS
	General Guidance The purpose of this tool is to capture family planning program adaptations and implementation experiences to inform future program adjustments and generate broader learnings. This tool will collect information on what activities were planned, what COVID-related challenges and/or opportunities were encountered, what adjustment(s) were made, and any considerations and/or learnings …
	Navigation The documentation tool is divided into three parts, indicated by the color of the Excel tab. - the BLUE tab captures information on service delivery - the YELLOW tab captures information on demand creation - the ORANGE tabs captures information about the enabling environment
	How to fill out the tool Designate a staff person who will be responsible for coordinating the routine, monthly updating of this tool. If a month has already passed, the rows will need to be completed retrospectively. Begin by filling out the Background tab. Then, proceed filling out each of the 3 tabs as follows: Column A: The colored cells in column A contains a drop down menu. Select a program…
	Column B: For each month, briefly describe any planned activities related to the selected programmatic domain that were impacted by COVID-19 Columns C-E: From the drop-down menu, select up to 3 COVID-related challenges or opportunities. If you select “Other”, please specify the challenge/opportunity in Column F.
Column F: Briefly describe any adjustments made to the planned activities stated in Column B. If an activity was canceled instead of modified, please note that and provide a reason for the cancellation. If an activity was unplanned, yet arose in response to COVID-19, please also note this and provide a brief description. Column G: Provide any insights, considerations, learnings, or other notation…

## Sheet: Background
Background Information
	Organization/Project Name:
	Country:
	Point of Contact for this tool:

## Sheet: 1-Service Delivery
Programmatic domain (select from drop-down menu)	Planned activities (briefly describe)	COVID-related challenge(s) or opportunity(ies) encoutered (select up to 3 from drop-down menu)			Adjustment made in response to challenge(s)/ opportunity(ies) (briefly describe) If decision was to cancel activity, please note. If an unplanned activity arose in response to COVID, please also note.	Considerations/Learning/Notes Illustrative questions: • How did the specific COVID-related challenge or opportunity affect the original programmatic component? • Where did the idea for the adjustment originate (e.g. gov't, district)? Who had to approve it? • What proved to be essential in impelmenting the adjustment?what positive or negative outcomes did you observe from the adjustment?
	Clinic-based client visits (counseling/method provision)
Apr
May
Jun
Jul
Aug
Sep
Oct
Nov
Dec
Apr
May
Jun
Jul
Aug
Sep
Oct
Nov
Dec
Apr
May
Jun
Jul
Aug
Sep
Oct
Nov
Dec
Apr
May
Jun
Jul
Aug
Sep
Oct
Nov
Dec
Apr
May
Jun
Jul
Aug
Sep
Oct
Nov
Dec

## Sheet: 2-Demand Creation
Programmatic domain (select from drop-down menu)	Planned activities (briefly describe)	COVID-related challenge(s) or opportunity(ies) encoutered (select up to 3 from drop-down menu)			Adjustment made in response to challenge(s)/ opportunity(ies) (briefly describe) If decision was to cancel activity, please note. If an unplanned activity arose in response to COVID, please also note.	Considerations/Learning/Notes Illustrative questions: • How did the specific COVID-related challenge or opportunity affect the original programmatic component? • Where did the idea for the adjustment originate (e.g. gov't, district)? Who had to approve it? • What proved to be essential in impelmenting the adjustment?what positive or negative outcomes did you observe from the adjustment?
Apr
May
Jun
Jul
Aug
Sep
Oct
Nov
Dec
Apr
May
Jun
Jul
Aug
Sep
Oct
Nov
Dec
Apr
May
Jun
Jul
Aug
Sep
Oct
Nov
Dec
Apr
May
Jun
Jul
Aug
Sep
Oct
Nov
Dec
Apr
May
Jun
Jul
Aug
Sep
Oct
Nov
Dec
Apr
May
Jun
Jul
Aug
Sep
Oct
Nov
Dec

## Sheet: 3-Enabling Environment
Programmatic domain (select from drop-down menu)	Planned activities (briefly describe)	COVID-related challenge(s) or opportunity(ies) encoutered (select up to 3 from drop-down menu)			Adjustment made in response to challenge(s)/ opportunity(ies) (briefly describe) If decision was to cancel activity, please note. If an unplanned activity arose in response to COVID, please also note.	Considerations/Learning/Notes Illustrative questions: • How did the specific COVID-related challenge or opportunity affect the original programmatic component? • Where did the idea for the adjustment originate (e.g. gov't, district)? Who had to approve it? • What proved to be essential in impelmenting the adjustment?what positive or negative outcomes did you observe from the adjustment?
Apr
May
Jun
Jul
Aug
Sep
Oct
Nov
Dec
Apr
May
Jun
Jul
Aug
Sep
Oct
Nov
Dec
Apr
May
Jun
Jul
Aug
Sep
Oct
Nov
Dec
Apr
May
Jun
Jul
Aug
Sep
Oct
Nov
Dec
Apr
May
Jun
Jul
Aug
Sep
Oct
Nov
Dec
Apr
May
Jun
Jul
Aug
Sep
Oct
Nov
Dec
